# Supplementary material for: Syndecan-1 and Free Indoxyl Sulfate Levels Are Associated with miR-126 in Chronic Kidney Disease
Source: Int J Mol Sci. 2021 Sep 29;22(19):10549. doi: 10.3390/ijms221910549 (PMC8508835; doi:10.3390/ijms221910549)
Supplement: Supplementary file 1 [file ijms-22-10549-s001.zip]

Archive with 2 entries (2 files):
- Supplementary Table 2 Fourdinier et al.pdf
- Supplementary table1 Fourdinier et al.xlsx
