# Supplementary material for: Syndecan-1 and Free Indoxyl Sulfate Levels Are Associated with miR-126 in Chronic Kidney Disease
Source: Int J Mol Sci. 2021 Sep 29;22(19):10549. doi: 10.3390/ijms221910549 (PMC8508835; doi:10.3390/ijms221910549)
Supplement: Supplementary file 1 [file ijms-22-10549-s001.zip › Supplementary table1 Fourdinier et al.xlsx]

## Sheet: table1
	CKD G1 (n=65)	CKD G2 (n=87)	CKD G3A (n=120)	CKD G3B (n=156)	CKD G4 (n=108)	CKD G5 (n=23)	CKD G5D (n=35)	p
Age (median [IQR])	38.00 [28.00, 50.00]	54.00 [43.00, 61.50]	66.00 [56.75, 73.00]	71.00 [64.00, 78.00]	73.00 [63.00, 81.00]	72.00 [58.00, 77.50]	66.00 [62.00, 75.00]	<0.001
Code.Sexe = 1 (%)	33 (50.8)	37 (42.5)	52 (43.3)	62 (39.7)	36 (33.3)	12 (52.2)	12 (34.3)	0.279
IMC (median [IQR])	24.60 [21.99, 27.90]	26.92 [23.46, 30.41]	27.53 [24.27, 30.88]	28.53 [24.80, 31.83]	27.57 [24.49, 31.52]	26.00 [23.94, 28.79]	26.34 [23.17, 31.36]	0.001
HTA = 1 (%)	47 (73.4)	70 (80.5)	110 (91.7)	151 (96.8)	106 (98.1)	22 (95.7)	23 (65.7)	<0.001
Diabetes = 1 (%)	9 (13.8)	21 (24.1)	28 (23.3)	64 (41.0)	42 (38.9)	9 (39.1)	8 (22.9)	<0.001
Creatininemia (median [IQR])	68.95 [62.76, 76.91]	92.82 [79.12, 103.43]	115.36 [101.66, 126.63]	147.19 [133.26, 163.76]	215.25 [192.49, 252.82]	351.83 [305.42, 434.93]	NA [NA, NA]	<0.001
eGFR (median [IQR])	98.32 [87.73, 106.15]	66.99 [61.62, 73.65]	49.94 [47.08, 52.81]	36.96 [34.33, 40.07]	25.16 [20.57, 28.02]	13.55 [12.03, 14.05]	NA [NA, NA]	<0.001
Calcemia (median [IQR])	9.40 [9.20, 9.62]	9.50 [9.20, 9.72]	9.50 [9.20, 9.70]	9.40 [9.10, 9.70]	9.40 [9.10, 9.70]	9.20 [8.85, 9.80]	NA [NA, NA]	0.521
Phosphorus (median [IQR])	3.20 [3.00, 3.62]	3.10 [2.80, 3.50]	3.30 [2.90, 3.60]	3.40 [3.00, 3.70]	3.50 [3.20, 4.00]	4.50 [3.75, 4.95]	NA [NA, NA]	<0.001
Proteinuria = 1 (%)	39 (61.9)	43 (51.2)	55 (46.2)	89 (60.1)	66 (66.0)	17 (89.5)	0 (NaN)	NaN
Hemoglobin (median [IQR])	14.40 [13.28, 15.20]	14.20 [13.22, 15.50]	13.90 [12.60, 14.80]	13.50 [12.30, 14.67]	12.65 [11.90, 13.80]	12.10 [11.35, 12.70]	11.70 [11.00, 12.60]	<0.001
Leucocytes (median [IQR])	6510.00 [5187.50, 7932.50]	6460.00 [5520.00, 7487.50]	6730.00 [5230.00, 8265.00]	6900.00 [5575.00, 8427.50]	6825.00 [5762.50, 8212.50]	7180.00 [6090.00, 8990.00]	5940.00 [5120.00, 7175.00]	0.124
Plaquettes (median [IQR])	241000.00 [203500.00, 295500.00]	238000.00 [208500.00, 280750.00]	230500.00 [196000.00, 286500.00]	225500.00 [178250.00, 276000.00]	219500.00 [183250.00, 260750.00]	230000.00 [183000.00, 244500.00]	212000.00 [185000.00, 280500.00]	0.075
Glycemia (median [IQR])	0.88 [0.81, 0.95]	0.89 [0.82, 0.96]	0.94 [0.85, 1.04]	1.00 [0.89, 1.24]	0.95 [0.86, 1.19]	0.87 [0.81, 0.96]	0.91 [0.84, 1.14]	<0.001
Cholesterol (median [IQR])	186.50 [172.25, 209.00]	196.00 [169.00, 221.00]	182.00 [159.25, 203.75]	168.00 [148.00, 200.00]	172.00 [150.00, 206.00]	182.00 [161.00, 229.00]	161.50 [153.00, 178.00]	<0.001
X25.OH.D (median [IQR])	21.30 [14.10, 28.57]	18.80 [14.50, 27.45]	23.30 [17.00, 30.25]	26.16 [18.18, 32.45]	31.80 [22.55, 35.70]	34.10 [30.35, 39.73]	18.90 [18.20, 20.80]	<0.001
PTH (median [IQR])	39.40 [32.70, 43.70]	50.85 [39.73, 64.48]	56.90 [46.10, 79.30]	75.80 [52.40, 96.70]	98.40 [73.05, 136.50]	146.50 [93.00, 251.25]	217.00 [153.50, 362.75]	<0.001
